# Supplementary material for: Transcriptomic Analysis of the CNL Gene Family in the Resistant Rice Cultivar IR28 in Response to Ustilaginoidea virens Infection
Source: Int J Mol Sci. 2024 Oct 3;25(19):10655. doi: 10.3390/ijms251910655 (PMC11477166; doi:10.3390/ijms251910655)
Supplement: Supplementary file 1 [file ijms-25-10655-s001.zip]

Archive with 1 entries (1 files):
- ijms-3187116-supplementary.pdf
